# Supplementary material for: Targeted and Untargeted Metabolic Profiling of Wild Grassland Plants identifies Antibiotic and Anthelmintic Compounds Targeting Pathogen Physiology, Metabolism and Reproduction
Source: Sci Rep. 2018 Jan 26;8:1695. doi: 10.1038/s41598-018-20091-z (PMC5786025; doi:10.1038/s41598-018-20091-z)
Supplement: Supplementary file 2 — Supplementary Dataset 1 [file 41598_2018_20091_MOESM2_ESM.xlsx]

## Sheet: Filter Test
															Raw abundance
															No Filter		1:10 ETOH		FILTERED 0.45uM filter		Tags
Compound	Neutral mass (Da)	m/z	Charge	Retention time (min)	Chromatographic peak width (min)	Identifications	Anova (p)	q Value	Max Fold Change	Highest Mean	Lowest Mean	Isotope Distribution	Maximum Abundance	Minimum CV%	2A_1	2A_2	2C_1	2C_2	2D_1	2D_2	ID	significant only	Accepted Compound ID	Adducts	Formula	Score	Mass Error (ppm)	Isotope Similarity	Retention Time Error (mins)
4.58_179.0347m/z		179.035	1	4.57922	0.275417	1	2.8927e-08	7.24303e-06	10.4952	No Filter	1:10 ETOH	100 - 8.84 - 0.122	28985.8	0.07	28972.3	28999.3	2765.98	2757.65	22007.4	22244.5	x	x	Caffeic acid	M-H	C9H8O4	58.4	-1.45943	97.9431	-0.000783333
4.00_289.0721m/z		289.072	1	4.00368	0.259083	1	5.98596e-06	9.48532e-05	5.95655	FILTERED 0.45uM filter	1:10 ETOH	100 - 16.2	6.19027e+06	1.71	5.54662e+06	5.73752e+06	1.05509e+06	1.02339e+06	6.11529e+06	6.26525e+06	x	x	Catechin hydrate	M-H	C15H14O6Â	27.4	1.11809		-0.0263167
5.27_163.0399m/z		163.04	1	5.26693	0.3445	2	1.53349e-05	0.000152499	10.4575	No Filter	1:10 ETOH	100 - 9.08 - 0.205	104687	2.64	100666	108709	9823.31	10198.2	92989.2	96525.3	x	x	Coumaric acid	M-H	C9H8O3	54.5	-1.14782	98.4611	0.00693333
5.50_223.0610m/z		223.061	1	5.50177	0.19135	1	1.70957e-05	0.000162047	10.2547	No Filter	1:10 ETOH	100 - 10.7	22190.5	2.1	21861.6	22519.3	2086.11	2241.76	20379.3	21587.2	x	x	Sinapic acid	M-H	C11H12O5	34.5	-0.733464		-0.00823333
3.18_153.0192m/z		153.019	1	3.17543	0.239017	1	2.04872e-05	0.000179107	11.9314	FILTERED 0.45uM filter	1:10 ETOH	100 - 5.61	5228.74	1.81	3968.5	4194.06	419.309	457.16	5295.77	5161.71	x	x	Protocatechuic acid	M-H	C7H6O4	46.1	-1.08189	96.9994	-0.0245667
6.13_300.9996m/z		301	1	6.13465	0.1096	1	2.62334e-05	0.000206543	5.63683	FILTERED 0.45uM filter	1:10 ETOH	100 - 12.3	12854.5	0.1	12749.7	12732.3	2203.24	2357.67	12538.2	13170.9	x	x	Ellagic acid	M-H	C14H6O8	55	1.94481	94.7176	-0.00535
7.05_285.0407m/z		285.041	1	7.05295	0.185633	1	3.06799e-05	0.00022783	7.19811	No Filter	1:10 ETOH	100 - 15.1	150395	2.21	153116	147674	19983.9	21803.4	138802	143202	x	x	Luteolin	M-H	C15H10O6	52.9	0.842399	96.4688	0.01295
4.73_182.0577n	182.058	163.04	1	4.72885	0.191733	1	3.13464e-05	0.000230326	10.0285	No Filter	1:10 ETOH	100 - 3.97	5457.01	0.4	5145.13	5768.89	541.301	547.002	4682.81	4709.12	x	x	Homovanilic acid	M-H2O-H, M-H	C9H10O4	44.1	-0.942768	93.4356	0.04885
7.72_267.0661m/z		267.066	1	7.72233	0.271883	1	4.1963e-05	0.000266727	6.68551	No Filter	1:10 ETOH	100 - 17.2	1.31449e+06	0.21	1.31642e+06	1.31255e+06	202867	190367	1.28556e+06	1.18092e+06	x	x	Formononetin	M-H	C16H12O4	57.8	1.4816	97.6242	0.00233333
6.89_271.0611m/z		271.061	1	6.88758	0.246167	1	4.55345e-05	0.000280126	7.02895	FILTERED 0.45uM filter	1:10 ETOH	100 - 14.3 - 0.161	29331.8	1.32	26367.2	29351.9	4115.48	4230.53	29059.1	29604.6	x	x	Naringenin	M-H	C15H12O5	57.6	-0.200566	96.1391	-0.00241667
7.37_285.0407m/z		285.041	1	7.36588	0.187617	2	5.04512e-05	0.000294592	5.61075	FILTERED 0.45uM filter	1:10 ETOH	100 - 14.9	48732.9	1.38	42778.7	47136.1	8770.45	8600.83	48153.7	49312.1	x	x	Fisetin	M-H	C15H10O6	52.1	0.989478	96.2374	0.0158833
7.05_283.0614m/z		283.061	1	7.05295	0.474467	1	5.04516e-05	0.000294592	5.00565	No Filter	1:10 ETOH	100 - 16.6	1.2911e+06	1.65	1.27401e+06	1.30819e+06	246422	269435	1.22145e+06	1.25032e+06	x	x	Hesperetin	M-H2O-H	C16H14O6	49.5	0.71555	96.5733	-0.02705
6.24_317.0311m/z		317.031	1	6.24158	0.124833	1	5.7442e-05	0.000319547	7.32275	No Filter	1:10 ETOH	100 - 14.5 - 1.22	21048.2	4.16	20282.7	21813.7	2958.87	2789.83	19913.5	21637.8	x	x	Myricetin	M-H	C15H10O8	53.7	2.462	96.4836	-0.00841667
0.67_173.0452m/z		173.045	1	0.670333	0.209883	1	7.24668e-05	0.000367606	4.13178	No Filter	1:10 ETOH	100 - 6.69 - 0.382	62868.9	0.13	62811.8	62926	14737.6	15694.2	46654.2	43890.4	x	x	Quinic acid	M-H2O-H	C7H12O6	40	-2.0019	97.7379	0.0503333
1.70_169.0141m/z		169.014	1	1.6952	0.410333	1	9.68249e-05	0.000441553	13.1863	FILTERED 0.45uM filter	1:10 ETOH	100 - 6.58	12422.3	0.71	10968	11676.9	857.668	1026.45	12484.3	12360.3	x	x	Gallic acid	M-H	C7H6O5	41.3	-1.15518	97.6675	-0.0648
7.11_269.0455m/z		269.045	1	7.11368	0.185633	2	0.000114998	0.000490609	7.66896	No Filter	1:10 ETOH	100 - 15.5	195557	2.04	186028	205087	25132	25867.7	181428	205661	x	x	Apigenin	M-H	C15H10O5	52.9	-0.18792	97.0351	0.0136833
4.26_375.0713m/z		375.071	1	4.2567	0.299833	1	0.000125398	0.000521797	3.42351	No Filter	1:10 ETOH	100 - 16.1 - 0.0857	66178.7	0.51	63143.8	69213.6	19431.9	19229.4	52701	52323.4	x	x	Chlorogenic acid	M+Na-2H	C16H18O9	45	4.46173	95.5319	-0.0333
8.18_283.0614m/z		283.061	1	8.18373	0.341	1	0.000171065	0.000636296	6.03148	No Filter	1:10 ETOH	100 - 17.1	3.61975e+06	0.6	3.48301e+06	3.75649e+06	557149	643136	3.56192e+06	3.5317e+06	x	x	Biochanin A	M-H	C16H12O5	55.7	2.52044	97.2648	-0.00626667
6.66_253.0505m/z		253.05	1	6.65948	0.148933	1	0.000224157	0.000763204	6.25061	No Filter	1:10 ETOH	100 - 15.1	36988.7	2.09	34764.5	39212.9	6005.09	5830.14	31087.6	27608.9	x	x	Daidzen	M-H	C15H10O4	58.9	-0.64905	96.9265	-0.000516667
6.01_137.0242m/z		137.024	1	6.0085	0.277167	1	0.000236732	0.000796083	4.99928	No Filter	1:10 ETOH	100 - 6.2	24563.8	0.65	22683.3	26444.3	4880.79	4946.15	20541	20352.2	x	x	Salicylic acid	M-H	C7H6O3	58	-1.54311	97.7641	-0.0015
6.41_287.0565m/z		287.056	1	6.4089	0.126083	1	0.000379475	0.00111741	7.93917	FILTERED 0.45uM filter	1:10 ETOH	100 - 14.6	7886.52	4.99	7189.43	7715.46	1088.86	897.876	8395.64	7377.39	x	x	Eriodictyol	M-H	C15H12O6	50.5	1.28584	96.0167	0.0189
7.47_316.0590n	316.059	315.052	1	7.47083	0.228017	1	0.000541021	0.00144772	7.52819	FILTERED 0.45uM filter	1:10 ETOH	100 - 13.4	16579.9	3.17	13354	17214.2	2141.2	2263.54	16951.8	16208	x	x	Isorhamnetin	M-H, M+Na-2H	C16H12O7	57.7	2.33831	93.7775	0.000833333
6.09_577.1561m/z		577.156	1	6.09012	0.14775	1	0.000692079	0.0017342	3.95651	FILTERED 0.45uM filter	1:10 ETOH	100 - 27.7 - 5.19	56075	1.47	40810.1	48949	14320.7	14025.1	55284.6	56865.4	x	x	Apigenin-7-O-neohesperidoside	M-H	C27H30O14	45	-0.333236	95.7636	-0.0598833
5.59_477.1056m/z		477.106	1	5.58908	0.292033	1	0.00079169	0.00192627	4.89011	No Filter	1:10 ETOH	100 - 22.8 - 3.9	284514	2.3	252019	317010	57236.2	59127.1	274383	262400	x	x	Apigenin-8-C-Glucoside (Vitexin)	M+FA-H	C21H20O10	46.1	3.94543	98.5266	0.0390833
0.76_219.0143m/z		219.014	1	0.76465	0.48235	1	0.000884677	0.0021148	4.46168	No Filter	1:10 ETOH	100 - 2.45	20257.9	6.61	19311.3	21204.4	4915.27	4165.55	16193.8	14570.6	x	x	trans-Aconitic acid	M+FA-H	C6H6O6	46.5	-1.97201	94.675	0.00465
6.85_301.0360m/z		301.036	1	6.84725	0.270833	1	0.00100878	0.00233728	3.66655	FILTERED 0.45uM filter	1:10 ETOH	100 - 15.1	63141.9	4.16	51321.5	56880.8	18634.6	15807.6	65000.4	61283.5	x	x	Quercetin	M-H	C15H10O7	49.8	1.91595	96.2178	-0.02275
3.98_153.0191m/z		153.019	1	3.98358	0.190567	1	0.0010674	0.00244897	20.7088	No Filter	1:10 ETOH	100 - 3.37	5357.69	2.56	5092.03	5623.35	197.39	320.042	4316.41	4162.75	x	x	Gentisic acid	M-H	C7H6O4	48.6	-1.50691	94.9453	-0.0164167
6.07_359.0787m/z		359.079	1	6.0698	0.106083	1	0.00587285	0.0104932	10.6311	No Filter	1:10 ETOH	100 - 16.2	5613.34	0.96	5346.36	5880.32	354.141	701.885	4347.4	4406.98	x	x	Rosmarinic acid	M-H	C18H16O8	48.9	4.09224	93.783	0.0198
