# Supplementary material for: Targeted and Untargeted Metabolic Profiling of Wild Grassland Plants identifies Antibiotic and Anthelmintic Compounds Targeting Pathogen Physiology, Metabolism and Reproduction
Source: Sci Rep. 2018 Jan 26;8:1695. doi: 10.1038/s41598-018-20091-z (PMC5786025; doi:10.1038/s41598-018-20091-z)
Supplement: Supplementary file 3 — Supplementary Dataset 2 [file 41598_2018_20091_MOESM3_ESM.xlsx]

## Sheet: Single species (per g)
Compound ID	CentNig1	CentNig2	CentNig3	CentNig4	ChicInt1	ChicInt2	ChicInt3	ChicInt4	FiliUlm1	FiliUlm2	FiliUlm3	FiliUlm4	LathPra1	LathPra2	LathPra3	LathPra4	LeucVul1	LeucVul2	LeucVul3	LeucVul4	LotuCor1	LotuCor2	LotuCor3	LotuCor4	MediLup1	MediLup2	MediLup3	MediLup4	MediSat1	MediSat2	MediSat3	MediSat4	OnobVic1	OnobVic2	OnobVic3	OnobVic4	PlanLan1	PlanLan2	PlanLan3	PlanLan4	PrunVul1	PrunVul2	PrunVul3	PrunVul4	RhinMin1	RhinMin2	RhinMin3	RhinMin4	StacSyl1
Apigenin 7-O-neohesperidoside	n/a	n/a	n/a	n/a	0.0466175	0.242904	0.0503891	0.0255369	n/a	n/a	n/a	n/a	0.0389688	0.0352019	0.0396544	0.0579249	0.205574	0.0373515	0.0351257	0.194669	0.05574	0.0280206	0.0267146	1.1089	n/a	n/a	0.00788669	n/a	0.00941286	0.00873067	0.00812493	0.0175795	0.0158507	0.0145378	0.0202282	0.0194345	0.0437698	0.0117815	0.0175516	0.0227222	0.00966295	0.00856702	n/a	n/a	0.206298	0.146854	0.258984	0.060866	0.0150821
Benzoic acid	1.28257	2.18451	0.858952	2.74435	1.87965	0.921125	1.43288	1.20467	29.633	11.3026	33.6329	21.1836	51.8694	48.7618	41.7055	10.6319	3.0573	2.23609	2.03519	1.28608	3.53166	5.03346	5.52912	8.22279	28.4783	21.1532	24.7602	19.5787	39.3634	298.503	36.9358	33.7098	5.20847	4.51968	4.97909	7.3272	16.9181	23.1806	14.5947	15.6692	2.15079	1.83779	5.74742	4.29754	750.537	660.095	962.643	357.623	6.35109
Caffeic acid	1.50985	0.46028	1.04497	0.95799	1.72828	2.08894	1.88088	2.20687	0.367455	0.336044	0.448893	0.33731	0.267159	0.148889	0.219861	0.215498	4.20286	3.83221	2.453	3.33424	0.0499344	0.0454681	0.0443606	0.0421752	0.142326	0.130737	0.0547101	0.102751	0.0420285	0.0822571	0.0690767	0.0985361	0.979349	0.414401	1.25184	1.1949	0.108132	0.696475	0.140334	0.156076	12.3701	15.1606	3.82911	8.10833	0.0322141	0.0438966	0.0491615	0.0655985	0.500666
Catechin hydrate	0.0176056	0.0169006	n/a	n/a	0.0169732	0.0168423	0.0228488	n/a	11.4519	13.3025	11.5881	14.5524	5.13915	2.67696	6.24934	5.90341	0.0216284	0.0198076	0.0179445	0.0169567	1.29804	0.543986	0.899872	0.875841	0.0176441	0.0174232	0.0178847	0.0192476	0.0183195	0	0.0170515	0.0174091	1.02497	0.600964	1.11482	1.56948	0.0179534	n/a	n/a	n/a	n/a	n/a	0.0197965	n/a	0.0259914	n/a	n/a	0.0171134	n/a
Chicoric acid	0.080381	n/a	n/a	0.0785503	282.329	203.548	243.741	309.886	0.109151	0.0869345	n/a	0.109741	n/a	n/a	n/a	0.0791402	n/a	n/a	n/a	n/a	n/a	n/a	n/a	n/a	n/a	n/a	n/a	n/a	0.0797285	n/a	n/a	n/a	n/a	0.0794307	n/a	n/a	0.57396	0.20447	0.21456	0.0967837	0.759526	0.993026	2.34445	0.720606	n/a	n/a	n/a	n/a	0.0790948
Chrysin	0.00333713	0.00341039	0.00413176	0.00350311	0.000753399	0.00101956	0.00282395	0.00142389	0.000608874	0.000621156	0.000608761	0.000647824	0.000821609	0.000824254	0.000754839	0.000896889	0.00190939	0.00180826	0.0015836	0.00140706	0.000577258	0.000577904	0.000584921	n/a	0.000797764	0.000676036	0.000692741	0.000656872	0.000611348	0.000625069	0.000824468	0.000682895	0.000843204	0.000692041	0.000719673	0.00080044	0.00115476	0.000721647	0.00105016	0.000730823	0.000620352	0.000736523	0.000597246	0.000569236	0.00100346	0.00176447	0.00247106	0.00109991	0.00063043
Fisetin	0.00533704	0.00448071	0.00726481	0.0128575	0.176676	0.150396	0.191431	0.219851	0.106279	0.00352764	0.24708	0.349748	0.57563	0.478034	0.571551	0.594292	0.0322932	0.0138508	0.00214235	0.0224486	0.132527	0.118109	0.157844	0.111281	0.00664564	0.0157835	0.00927804	0.0146612	0.0164902	0.02939	0.00980416	0.0201703	0.0102254	0.0164214	n/a	0.00431602	0.0233902	0.00531485	0.00884143	0.0063108	0.0310462	0.0463404	0.0180274	0.0324802	8.14632	0.295874	0.217006	0.153134	0.0323353
Gallic acid	0.138392	0.081263	0.106395	0.125149	0.0714499	0.055131	0.0473204	0.0633727	19.7829	12.0705	29.2659	16.7888	0.0851652	0.0675197	0.0542282	0.0663095	0.116447	0.0821546	0.0936148	0.0646405	0.105711	0.0920974	0.150259	0.111193	0.080755	0.0617914	0.0573658	0.058157	0.168829	0.438732	1.68928	0.358975	0.560452	0.366812	0.328764	0.459109	0.0345149	0.0493701	0.0464937	0.0381099	0.0402896	0.0448108	0.0409162	0.0457581	0.103166	0.104286	0.113994	0.0888526	0.0401788
Genistein	n/a	0.0352315	0.000258787	0.0443405	0.000330963	n/a	0.00314681	0.00584312	0.0025695	0.00179138	0.00168609	0.00306707	0.0582337	0.071611	0.0492422	0.354444	0.0429197	0.0611897	0.0681276	0.0275927	0.390783	0.0495899	0.21913	0.094025	0.00614473	0.0155478	0.0111292	0.0179749	0.00453501	0.00681363	0.00256933	0.00195955	0.00416142	0.0737645	0.0579567	0.0162578	0.000583782	0.00127338	0.00184209	0.000577273	0.000510557	0.00013571	n/a	0.000410943	0.0175706	0.00491834	0.0305338	0.00860441	0.00348117
Genistin	n/a	n/a	0.00646664	0.00540377	0.00727624	n/a	0.00653405	0.00548241	n/a	0.0056131	0.00556457	0.00553098	0.00580338	0.00544598	0.00559344	0.00563917	n/a	0.00575578	0.0054143	n/a	0.00555399	0.00547088	0.00753103	0.00568396	0.005896	0.00563259	0.0089463	0.00745597	0.00556195	0.00561497	0.00542067	0.00543944	0.0915914	0.0847176	0.059411	0.0817798	n/a	n/a	n/a	n/a	0.0057219	0.00560041	0.00593082	0.00576206	0.00742278	0.00574722	n/a	n/a	n/a
Gentisic acid	0.0368546	0.0260553	0.0347545	0.0352279	0.0103939	0.0195248	0.0144601	0.00734056	0.175581	0.122796	0.274621	0.129492	0.0164156	0.0160708	0.0285832	0.044283	0.0397214	0.0453723	0.0309598	0.0396912	0.31628	0.104811	0.297394	0.117818	0.201515	0.116416	0.114432	0.112849	0.556082	0.296613	0.305793	0.211189	0.01967	0.0265667	0.0394312	0.0305951	0.0177661	0.0370541	0.010153	0.0200526	0.00574452	0.00697687	0.0303536	0.0299931	0.167608	0.424129	0.156155	0.287836	0.00720099
Hesperetin	0.0016063	0.00149918	0.00154258	0.00214938	n/a	n/a	0.000548295	n/a	0.00692422	0.0197445	0.00221515	0.00824539	0.0164922	0.0178925	0.0111599	0.023388	0.00839557	0.0130515	0.00736058	0.00917823	0.0480253	0.0151454	0.0597306	0.0288128	0.00749151	0.0255266	0.0106534	0.023248	0.00342634	0.00254152	0.000541681	0.00145103	0.0028879	0.100863	0.0826564	0.0151377	0.000469636	0.000376931	0.000518455	n/a	0.000814498	0.000365929	0.000444167	0.000464781	0.00865133	0.00101998	0.00143582	0.000979121	0.000714952
Hispidulin	11.6678	10.7724	10.8019	12.8052	n/a	n/a	0.00325819	0.00183782	n/a	0.00817731	n/a	0.0107388	0.0386267	0.0368038	0.0314118	0.0419237	0.145492	0.0741445	0.0488192	0.194014	0.833658	0.244939	0.631009	0.408343	0.0171295	0.0148303	0.00814187	0.00953829	0.1787	0.109571	0.0977368	0.0412853	0.18004	0.0792744	0.163339	0.219165	0.334001	0.164213	0.380783	0.142995	0.00949411	n/a	2.96241e-05	0.000277069	0.71215	0.311022	0.307321	0.0810551	0.0864487
Hydrocinnamic acid	0.531362	0.222662	0.315854	0.345811	0.513031	0.203517	0.37119	0.751764	0.580257	0.0744967	0.365287	0.463887	0.322067	0.203837	0.244872	0.41993	1.20631	0.727548	0.243132	1.28995	0.313509	0.30967	0.349743	0.276523	1.37236	0.912616	0.828054	0.682835	2.09402	0.644843	1.46081	0.674742	1.10086	1.07211	0.976054	1.1386	2.65905	2.3231	1.49923	2.77896	0.741917	0.437335	0.385951	0.310412	0.165519	0.786954	2.12603	0.353372	0.675027
Luteolin	1.37472	1.51978	1.89508	1.47939	0.116819	0.189158	0.340843	0.33347	0.0244761	0.0218853	0.0535634	0.0979077	1.01367	0.945996	0.707935	0.876862	0.59795	1.06809	0.647734	0.721358	0.00355084	0.00498965	n/a	n/a	0.790795	0.672059	0.534257	0.770095	0.409722	0.415778	0.46213	0.398059	0.188111	0.0518491	0.0991837	0.459066	1.28379	0.723701	2.11095	1.23818	0.003783	0.013196	n/a	0.0132045	0.822581	1.52511	4.26094	1.02783	0.673998
Luteolin-7-O-glucuronide	0.00814722	0.00821853	0.0082176	0.00822502	0.00794253	0.00803429	0.00794253	0.00794253	0.00952845	0.00990301	0.00896386	0.00922947	0.00799697	0.00859159	0.00794253	0.00801589	0.00854313	0.00967884	0.00870792	0.00873859	0.00794253	0.00818179	0.00794253	0.00832032	0.00794253	0.00805396	0.00801935	0.00794253	0.00794253	0.00794253	0.00794253	0.00794253	0.00802777	0.00834178	0.00835542	0.00806683	0.00800064	0.00794253	0.00794253	0.00794253	0.00892694	0.00929185	0.00912722	0.008923	0.0081892	0.00794253	0.00804268	0.00817746	0.00824569
Mannitol	5.7069	3.19545	2.32569	3.22597	n/a	n/a	0.255294	0.00257792	1.12327	0.763742	0.897829	3.28554	2.96871	6.97492	5.21013	2.44155	11.5824	10.0321	5.78913	11.7965	n/a	n/a	0.0985147	0.556772	0.574893	1.72817	1.15119	1.58754	0.728466	1.75287	2.79315	4.78622	0.0930218	0.97833	2.89561	4.01537	452.053	509.606	396.624	453.591	1.44707	2.23928	2.10837	1.3254	398.036	477.824	355.846	305.793	2.64804
Myricetin	n/a	0.0183089	n/a	n/a	n/a	n/a	0.0459833	n/a	0.638412	1.44923	0.178278	1.29917	3.68586	5.95272	4.03288	1.85672	0.277577	0.744536	0.0250994	6.85019	2.96595	0.844689	3.12332	0.426497	121.519	89.1121	151.047	100.172	2.69553	18.2627	26.7468	9.82678	3.39682	1.26777	2.62057	3.89299	n/a	n/a	n/a	n/a	n/a	n/a	n/a	n/a	1.301	4.4372	12.1028	1.16166	n/a
Naringenin	0.282056	0.308982	0.411314	0.371619	0.000954915	n/a	0.0176981	0.000734994	3.96136	n/a	1.36724	2.72256	0.118737	0.103657	0.117174	0.141354	0.0941606	0.0766383	0.0423144	0.103058	0.0661166	0.030859	0.146984	0.0360977	0.0256002	0.156474	0.0629904	0.105162	0.0673323	0.0393421	0.0226753	0.0577975	0.0539254	0.181847	0.268836	0.107708	n/a	n/a	n/a	n/a	0.00611407	n/a	0.000512383	n/a	0.0527359	0.0391796	0.0372542	0.0342054	0.00962164
P-Coumaric acid	0.153788	0.167443	0.150294	0.253272	0.0291504	0.0342088	0.0569298	0.0348424	0.617886	0.388881	0.819793	0.583839	0.123391	0.0697949	0.0886649	0.140823	0.0713874	0.0804791	0.0476593	0.0698007	3.90614	3.90395	3.00536	5.67091	0.52007	0.47591	0.4103	0.579014	0.300334	0.729847	0.607719	0.669046	0.726693	0.350141	0.836418	0.984661	0.158342	0.0911041	0.144971	0.0391803	0.154147	0.164703	0.229034	0.185364	0.0802589	0.347105	0.148399	0.240236	0.081318
Quercetin	4.1777	3.37833	3.51046	3.466	2.69005	1.50775	3.68639	2.13217	69.6198	141.783	38.8116	90.4468	2.31011	2.16293	2.21204	1.93979	24.9735	35.0027	14.6745	31.406	2.56583	2.60604	2.53583	2.33383	9.28336	4.98731	7.3977	5.203	1.48847	7.50528	17.9534	3.92464	9.69035	7.97689	11.5169	10.0659	0.299781	0.263326	0.0463812	0.0452123	0.376083	0.686042	2.26551	1.23217	1.78712	5.95888	54.6009	3.23608	0.208808
Quinic acid	9.76397	7.63004	7.00047	9.24549	18.2189	12.7585	8.13147	13.0878	1.00035	0.0431811	0.0819805	0.046026	6.54238	3.83539	4.40237	3.25046	14.4348	8.09766	7.45713	15.4639	0.179667	0.144975	0.158116	0.144431	0.0562602	0.0343263	0.057921	0.0668532	0.0777119	0.0577707	0.0606707	0.0535514	16.981	12.2347	21.3648	8.62446	0.198014	0.784161	0.824605	0.399353	13.9341	10.1499	11.9419	12.1877	0.230163	0.0631936	0.166149	0.0201522	4.10914
Rhamnetin	0.098781	0.0579679	0.255895	0.102553	0.0979794	0.00346147	1.18723	0.373679	2.57749	0.486074	0.88888	0.1835	0.225892	0.327405	0.0161855	0.232788	12.8244	17.8673	8.37862	12.6785	0.00120427	2.16806	1.31743	0.735516	0.862667	0.227581	0.333541	0.00192903	0.239705	n/a	n/a	0.556745	2.48728	1.11573	2.26834	2.31705	0.0476393	0.0474863	0.000987233	0.0172619	0.00311577	0.00275467	0.00818607	n/a	0.095741	0.318702	0.0783363	0.0008853	0.000427267
Rosmarinic acid	0.00397032	n/a	0.24172	0.233738	0.00827462	0.0228266	0.0115479	0.0135453	0.00272358	0.000769617	0.00320908	0.000283433	0.0301042	0.0240089	0.0765897	0.0200568	0.00252353	0.00113288	0.00100053	0.00696497	0.0023993	0.00632	0.00683732	0.0043373	0.00463573	0.00405537	0.00153618	0.000572367	0.00639197	0.00124342	0.00653392	0.00048085	0.00271463	0.00851033	0.00863572	0.0011346	0.00679502	0.0105484	0.00705605	0.00449882	110.176	131.493	126.908	136.912	0.0120497	0.0121902	0.0137708	0.0260573	2.68717
Rutin hydrate	0.475218	n/a	0.443775	0.125054	1.47344	0.796034	0.484193	n/a	4.0968	5.56569	1.88287	5.25452	1.50978	1.82379	2.02277	1.38734	n/a	n/a	n/a	n/a	1.09218	1.62833	1.33052	0.606631	1.26166	1.25101	1.18074	1.42656	n/a	n/a	n/a	n/a	30.665	30.2885	33.0808	31.5017	n/a	0.237104	n/a	n/a	10.0742	9.76653	8.10605	8.3279	4.2834	3.70927	4.12932	3.09895	0.19901
Salicylic acid	0.092128	0.0759963	0.10922	0.105384	n/a	0.0203065	0.0223635	n/a	17.0855	8.57039	12.4555	7.38699	0.610419	0.348382	0.42898	0.271788	0.0714114	0.0702699	0.0692815	0.0568656	1.55227	0.378191	1.41474	1.27053	1.74019	1.79324	1.35566	1.40242	3.45374	5.39787	4.89125	3.29256	0.0901324	0.124175	0.188538	0.167482	0.0106989	0.0191791	0.00959594	0.0219816	0.103757	0.10517	0.0999955	0.141444	0.34605	0.767715	0.578066	0.531035	0.138688
Thymol/Carvacrol	0.0859183	0.156193	0.104607	0.0955179	0.114054	0.136952	0.109595	0.112436	0.11643	0.159617	0.159088	0.0874646	0.186473	0.147115	0.121721	0.0950979	0.118048	0.118406	0.155272	0.150478	0.119778	0.106388	0.11528	0.108227	0.0846675	0.0967029	0.0863883	0.0812546	0.0994346	0.0952325	0.106066	0.0955042	0.245949	0.135699	0.0905475	0.134051	0.116105	0.122533	0.1177	0.10049	0.0872104	0.0734771	0.0996179	0.0919192	0.120006	0.0827779	0.0848942	0.0775646	0.140717
Trans-Ferulic acid	0.270874	0.159647	0.200594	0.273603	1.00299	0.218149	0.254693	0.133112	0.653179	0.585685	0.674165	0.637938	0.601097	0.525386	0.65875	0.534399	0.126676	0.194363	0.181703	0.0859948	6.54207	8.24197	5.97807	7.54721	1.13539	1.32291	0.528815	0.892152	1.39929	1.76749	2.15813	2.01711	0.733443	0.911503	1.49843	1.04273	0.883086	0.06441	0.470867	0.0448231	0.311755	0.365348	0.241719	0.147084	1.70615	1.8534	0.716262	5.95447	0.0911245
[truncated: 21 more columns]

## Sheet: Mixed Species (per g)
Compound ID	HC1	HC2	HC3	HC4	HC5	HH1	HH2	HH3	HH4	HH5	HL1	HL2	HL3	HL4	HL5	HU1	HU2	HU3	HU4	HU5	LF1	LF2	LF3	LF4	ND1	ND2	ND3	ND4	ND5	PFRM1	PFRM2	PFRM3	PFRM4	PFRM5	WD1	WD2	WD3	WD4	WD5	WG1	WG2	WG3	WG4	WG5	Average	Standard error
Apigenin 7-O-neohesperidoside	0.0648141	0.0687617	0.0533253	0.0134042	0.0273584	0.0029878	0.0512384	0.0207294	0.0147372	n/a	0.0128098	0.00705497	0.00741703	0.0207281	0.0015051	n/a	0.0543526	0.5194	0.0288764	0.0553228	0.0066753	0.339491	n/a	0.0362158	0.0046953	0.00824847	0.0165644	0.0303804	n/a	n/a	n/a	0.073149	0.181833	0.0526081	0.00512643	0.0288387	0.0358651	0.492672	0.00445787	0.0365676	0.154992	0.108886	0.0474174	0.17123	0.0637676	0.0179456
Biochanin A	0.00923734	0.0299615	0.0436233	0.0091085	0.00371463	0.00183364	0.00171519	0.00427627	0.00292111	0.00898815	0.0385877	0.103242	0.0229012	0.00664871	0.0184257	0.486575	0.0194728	0.181212	0.414329	0.227916	0.000188391	9.33592e-05	n/a	1.77446e-05	1.69117e-05	0.00503581	0.256159	0.012688	0.00179357	0.00800141	0.0189303	0.248605	0.356005	0.622448	n/a	0.00282305	0.000321451	n/a	n/a	0.00125328	1.45291	0.873921	1.35573	0.699242	0.188772	0.0523249
Caffeic acid	0.808689	0.412807	0.341207	0.059705	0.794901	0.181301	0.360773	0.278455	0.0950575	0.246455	0.25002	0.256434	0.222908	0.0822046	0.159708	0.261208	0.640887	0.0949975	0.338611	0.276542	0.114032	0.0988161	0.10924	0.0675696	0.0905716	0.206856	0.357079	0.126106	0.137179	0.092812	0.0025821	0.214101	0.266452	0.321979	0.0960559	0.0709674	0.0929303	0.117744	0.051905	0.235387	0.439234	0.369386	0.486983	0.266342	0.240242	0.0269544
Catechin hydrate	0.124996	0.0971828	0.638989	0.0172799	0.221609	0.678135	0.0604854	0.709589	0.106869	0.374535	1.98295	1.6368	1.38142	0.335765	2.13484	0.498404	0.388268	0.504787	1.44987	0.0701963	0.134469	0.940479	0.112446	0.701201	0.570867	0.125144	1.5028	2.68257	4.26085	15.5258	0.558863	3.59358	0.586715	23.9966	1.18047	0.178115	0.286333	1.56858	0.519706	11.1559	1.89667	3.08245	2.23408	0.334528	2.14055	0.64958
Chicoric acid	286.517	234.35	158.008	3.97334	272.087	72.0955	263.504	93.0117	30.2495	72.4754	0.159041	0.0871505	0.0928857	0.0779427	0.0790153	0.126651	0.096133	n/a	0.0896892	n/a	n/a	n/a	n/a	n/a	n/a	n/a	n/a	n/a	0.0869842	0.120139	0.0782257	n/a	0.0763038	0.134123	n/a	n/a	0.0775242	n/a	n/a	0.0845058	0.109809	0.0752602	0.102253	n/a	51.639	13.984
Chlorogenic acid	39.3708	20.0578	23.4423	0.345215	27.719	11.4258	15.8968	25.0457	2.63068	7.33209	11.5259	12.2338	15.8161	11.8092	13.8001	5.88893	6.98953	2.33052	5.07555	44.4143	3.87967	11.2093	5.16796	4.76802	11.0274	17.8991	17.0533	20.1674	6.65724	7.63282	0.241089	22.4178	17.8415	8.56099	14.2538	8.60992	16.1078	17.1674	9.30611	9.53046	33.0196	13.3886	6.70448	9.96875	13.8025	1.41689
Chrysin	0.000941099	0.00106297	0.00074724	0.000941714	0.000965393	0.000600881	0.000794811	0.000620569	0.00099479	0.000736758	0.000597891	0.000667105	0.00059783	0.000592121	0.000591747	0.000605352	0.000587699	0.00068041	0.00086438	0.000911814	0.000732481	0.000675306	0.000646116	0.000605794	0.000607555	0.000680009	0.000767818	0.000961312	0.000673598	0.000819514	0.000579364	0.000852473	0.00112029	0.00074056	0.000670138	0.000621091	0.000609079	0.000595408	0.000586594	0.00107819	0.000978738	0.000575634	0.000833094	0.00115684	0.000756127	2.52564e-05
Epigallocatechin gallate	0.285421	n/a	n/a	n/a	n/a	n/a	n/a	0.278069	n/a	n/a	0.28366	0.280362	0.280693	0.283494	0.280786	0.279611	0.280439	n/a	0.280516	n/a	0.278186	n/a	0.278762	n/a	0.280384	n/a	n/a	0.27814	n/a	n/a	0.278093	0.282206	0.279723	0.281009	0.279417	0.279254	n/a	0.279027	0.280237	n/a	0.282077	n/a	0.282646	0.279892	0.280207	0.000276412
Fisetin	0.242599	0.16109	0.0995083	0.0478187	0.231191	0.0331782	0.0587101	0.0186129	0.0254572	0.0198088	0.00734572	0.0185207	0.00615216	0.00175357	0.00372309	0.0785059	0.0165591	0.0897453	0.1771	0.0162445	n/a	0.0628238	0.0689764	0.0468107	0.00249299	0.0717797	0.116307	0.139033	0.0109834	0.263858	0.00329108	0.0314206	0.0267308	0.249709	0.0182442	0.022625	0.0145684	0.00297391	0.00144766	0.0187036	0.0841809	0.0430988	0.147126	0.0782638	0.0649178	0.0109269
Gallic acid	0.0916611	0.074245	0.0868276	0.094608	0.227104	0.183452	0.0704675	0.120694	0.0844991	0.222962	0.0690713	0.0799038	0.0730123	0.0720907	0.0701297	0.070429	0.0703706	0.0888053	0.0727302	0.117805	0.0960614	0.112729	0.080296	0.327322	0.0710036	0.0939437	0.0721407	0.0930738	0.509405	0.322577	0.073819	0.101142	0.0765191	0.638107	0.0745346	0.0781985	0.0899617	0.0848326	0.0713178	1.36873	0.181563	0.109165	0.185726	0.0960713	0.16122	0.0323792
Genistein	0.00659567	0.0978344	0.166637	0.0113032	0.0242465	0.00331784	0.00174881	0.00495874	0.00260663	0.0358461	0.0114894	0.0118767	0.0133214	0.0113141	0.00450439	0.31002	0.0173813	0.119166	0.565074	0.0929682	0.0103311	0.00470183	0.00872889	0.000489942	0.0057276	0.0618806	0.24259	0.0236108	0.00364783	0.0078265	0.00125179	0.069071	0.11827	0.0999034	0.00105895	0.045219	0.012555	0	0.00407567	0.00229882	0.332444	0.207275	0.42362	0.0551122	0.0753713	0.0183739
Genistin	n/a	n/a	n/a	n/a	0.00746127	n/a	0.00857827	n/a	n/a	n/a	0.0335557	0.0118535	0.00908462	0.154241	0.0619543	n/a	n/a	n/a	n/a	n/a	n/a	n/a	n/a	n/a	0.0174206	0.00730727	0.00983959	0.00620467	0.00819125	0.00684585	n/a	0.0069479	0.00762472	n/a	0.0139001	0.00558509	0.00564903	0.0118262	0.00553429	n/a	0.0103888	0.00798757	0.00730214	n/a	0.0170735	0.00467366
Geraniol	0.0738891	0.253344	0.224369	0.305379	0.147498	0.0796005	0.083454	0.13333	0.209184	0.145938	0.150592	0.21382	0.156951	0.239717	0.317724	0.0301525	n/a	n/a	0.0741516	0.155317	0.163452	0.0324819	0.114455	n/a	0.210469	0.121301	0.113377	0.188686	0.159639	0.0832119	0.275917	0.0318091	n/a	0.110525	0.0119045	0.0187603	0.0101078	0.124469	0.0752322	0.133911	n/a	n/a	n/a	n/a	0.13817	0.0120599
Hesperetin	0.00183577	0.00134626	0.0162445	0.00492571	0.00404964	0.00311565	0.00158479	0.00261606	0.0038782	0.00850665	0.000949969	0.00115216	0.000583193	0.000817036	0.000808402	0.00627843	0.00195387	0.0892208	0.0177342	0.00262381	0.00962215	0.00168903	0.00530088	0.00706318	0.00146369	0.00792695	0.0044027	0.0020863	0.00680245	0.00378807	0.000351376	0.0155673	0.007831	0.00361932	0.000829912	0.0194021	0.005373	0.000840343	0.000496288	0.00218484	0.0193122	0.0187393	0.0159778	0.0199903	0.00805876	0.00205692
Hispidulin	0.0225093	0.0408728	0.0921912	0.0745195	0.0393026	0.0265273	0.0648462	0.0404819	0.0437231	0.0709292	0.00808259	0.0246267	0.0112125	0.00779879	0.000460613	0.397051	0.0162888	0.257017	0.521736	2.68823	0.0602224	0.0243226	0.0753761	0.0207229	0.0202155	0.130762	0.230992	0.0408386	0.023374	0.044017	0.00444089	0.181429	0.330024	0.472133	0.00205432	0.0890441	0.027336	0.00863892	0.00337673	0.139571	1.75358	0.947079	1.40392	0.508322	0.24792	0.0768362
Hydrocinnamic acid	0.278228	0.601552	0.367318	n/a	1.12878	0.616074	0.406539	0.718714	0.622083	0.417962	0.0987417	0.114497	0.150848	0.317983	0.189652	1.06477	0.775398	0.339846	0.296568	0.385032	0.0777675	0.225723	0.161858	1.13488	0.037215	0.481493	n/a	0.179735	0.473304	0.233702	0.0772567	0.317722	0.603352	0.628487	0.383634	0.122772	0.140082	0.017795	0.0662017	0.330192	0.457851	0.0661192	0.582427	1.08141	0.355426	0.0450925
Luteolin	0.162861	0.380595	0.33554	0.577335	0.215566	0.0554204	0.368484	0.0530803	0.187421	0.252172	0.014258	0.0778063	0.0168374	0.00265091	0.00366134	0.213765	0.0800692	0.242829	0.48302	0.474753	0.0876211	0.134153	0.151606	0.129253	0.0300978	0.263473	0.369003	0.19525	0.059986	0.565316	n/a	0.370106	0.388882	0.368199	0.0136021	0.1047	0.0431323	0.0118609	n/a	1.94626	1.15383	0.268651	1.85329	2.1494	0.351087	0.0746844
Luteolin-7-O-glucuronide	0.00794253	0.00927442	0.00801938	0.00810077	0.00794253	0.00803427	0.204284	0.00801612	0.00821907	0.00794253	0.00796203	0.00800399	0.00813922	0.00837598	0.00799097	0.00794253	0.00807567	0.0080409	0.00794253	0.00836023	0.00794253	0.00813204	0.00805536	0.00794253	0.00796693	0.00806374	0.00839734	0.00801155	0.00835872	0.00811869	0.00798299	0.0080551	0.00794253	0.00820282	0.00795867	0.00794253	0.00794253	0.00808402	0.00794253	0.00821078	0.00794253	0.00794253	0.00794253	0.00802793	0.0125391	0.00435908
Mannitol	10.3809	2.27444	99.6124	11.8322	18.4719	2.07606	1.46287	37.1879	1.7147	6.11865	2.44828	2.70584	2.54098	3.37152	3.1665	44.0078	38.5534	37.3659	129.068	8.92633	610.915	4.86496	424.322	3.25562	3.24428	4.27809	4.17202	3.60692	2.95147	5.02404	0.320812	3.49604	5.50749	5.72396	2.58331	2.67433	2.20692	3.31213	2.42543	65.9812	13.0498	6.5875	21.1429	71.1932	39.4574	16.3397
Myricetin	n/a	n/a	0.113784	0.00634944	0.123679	1.4466	0.0649572	0.358629	0.0522239	0.948026	n/a	0.101494	n/a	0.0139583	0.0155039	0.464882	n/a	0.153062	0.199701	0.100374	0.876062	2.05164	0.789692	1.89404	0.00189389	3.7237	0.354396	0.462818	1.28435	0.259133	0.0102767	15.2255	0.163968	0.388139	0.0887906	0.577839	n/a	n/a	n/a	2.64389	0.250253	0.0387311	0.897693	0.227804	0.826197	0.37848
Naringenin	0.00286635	0.00760715	0.0194576	0.0126557	0.018153	0.013486	0.00484346	0.0237711	0.011641	0.078689	n/a	n/a	n/a	n/a	n/a	0.00361158	n/a	0.0507199	0.026823	0.00619089	0.019606	0.0237529	0.0284985	0.0200205	n/a	0.025651	0.0129734	0.00628598	0.00121143	0.025293	n/a	0.0116569	0.0273107	0.0236951	n/a	0.128951	0.00469152	n/a	n/a	0.167157	0.0617541	0.00508416	0.214065	0.0555533	0.0263845	0.00706815
P-Coumaric acid	0.101157	0.1438	0.420109	0.324836	0.14222	0.288328	0.237272	0.114657	0.446383	0.496799	0.10205	0.0982035	0.088123	0.0850258	0.095884	0.290619	0.0931047	1.09855	0.276692	0.256362	0.189273	0.342231	0.0876413	0.188065	0.152157	0.619683	0.332862	0.14569	0.257994	0.126806	0.00380774	0.467326	0.255473	0.27977	0.128918	0.162302	0.128412	0.153252	0.136584	0.332808	0.290817	0.210804	0.250955	0.326647	0.246656	0.0272719
Quercetin	1.24427	0.767902	1.46766	0.452163	1.50882	0.939795	0.965221	0.695876	1.00682	3.80775	0.550437	1.24602	0.711536	0.576969	0.800062	6.37711	0.598147	2.20709	2.9887	2.33934	3.45543	3.67056	4.65801	2.07302	1.39787	3.61933	3.91229	1.52881	1.5068	2.943	0.0345389	1.54947	6.07926	0.969558	0.484639	1.06527	0.260047	0.736118	0.338177	18.0792	4.53802	0.437547	7.84654	27.0225	2.88569	0.705027
Rhamnetin	0.00545507	0.15969	0.186137	0.125365	0.188049	0.57546	0.377357	0.0137082	0.19982	0.554672	0.237068	0.414193	0.165707	0.27114	0.0022643	1.96798	0.457035	0.299494	2.07941	0.868111	1.0834	0	4.81397	0.0115991	0.0140669	0.0300595	3.62922	0.421452	0.0433058	0.0918506	0.0028626	0.166626	1.18965	0.389877	0.00137803	0.00381983	0.000947333	0.00457323	0.305165	1.01767	2.80249	0.594309	2.98535	0.247078	0.642237	0.157331
Rosmarinic acid	0.0166259	0.017855	0.0990401	0.00318125	0.0237554	0.00349658	0.025594	0.00631713	0.00457347	0.005078	0.00798033	0.0265186	0.0090644	0.0126245	0.00656578	0.00777427	62.2213	3.93345	0.760871	0.47871	0.0759814	0.0695653	0.0352646	0.0465424	0.199617	0.0262725	0.00492002	0.00603397	0.460368	0.146528	0.00658783	0.0237318	0.199077	0.0169368	0.00759663	0.00757702	0.00532052	0.00115893	0.00501465	0.181831	0.844153	37.7163	17.4514	0.870569	3.30086	1.62919
Rutin hydrate	6.2025	0.694488	1.23291	0.258159	10.006	6.69644	1.04807	15.4638	5.22012	14.8615	1.33864	2.9345	1.67806	6.03847	7.07638	1.23556	8.85901	0.673348	0.523153	2.96703	0.772204	1.58247	0.246929	0.460987	3.60797	1.38468	2.04208	11.8024	11.9309	0.374359	n/a	0.519686	n/a	0.810272	8.16222	3.59042	4.73003	2.42774	4.06411	3.47492	0.444923	10.8171	3.16554	0.851888	3.97413	0.619799
Salicylic acid	n/a	0.0123816	0.208258	1.12434	0.0227014	0.0850932	0.185088	0.0290181	0.491564	0.258962	0.10244	0.0563219	0.122116	0.0230055	0.102128	0.171283	0.0545081	1.05346	0.346247	0.0794574	1.30379	1.93622	0.480046	2.08521	0.128889	0.559496	0.175692	2.11544	0.159124	0.080067	n/a	0.189889	0.0452899	0.19592	0.360228	0.197053	0.247235	0.0293764	0.10303	0.835302	0.196447	0.248691	0.445836	0.228678	0.385107	0.0811566
Thymol	0.200543	0.148365	0.0917437	0.0978487	0.111927	0.102365	0.109431	0.0945383	0.0777658	0.176995	0.0954212	0.154865	0.132398	0.086395	0.0783508	0.0874733	0.0890646	0.0989579	0.0968229	0.0900675	0.0759296	0.0781654	0.0827725	0.0889833	0.0931504	0.108517	0.0962104	0.0893583	0.104701	0.104365	0.0943458	0.129315	0.978016	0.11301	0.0862567	0.106303	0.105487	0.0890233	0.127217	0.135573	0.109194	0.0873987	0.139885	0.10527	0.126131	0.0197493
Trans-Ferulic acid	0.236751	0.432025	0.495005	0.18128	1.02207	0.28087	0.421311	0.263688	0.29713	0.322745	0.887366	0.910433	1.29551	0.851067	1.03797	0.70419	0.172995	1.93926	0.531141	0.543661	0.143045	0.277665	0.214416	0.746024	0.563433	0.67194	1.18515	0.283404	0.759862	0.405484	n/a	0.721833	0.626081	1.21883	0.307561	0.581514	1.05675	0.726789	0.370364	0.239004	1.25972	0.9905	1.42379	0.44247	0.632702	0.0597756
